# Supplementary material for: Changes in cerebrospinal fluid proteins across the spectrum of untreated and treated chronic HIV-1 infection
Source: PLoS Pathog. 2024 Sep 24;20(9):e1012470. doi: 10.1371/journal.ppat.1012470 (PMC11469498; doi:10.1371/journal.ppat.1012470)
Supplement: S1 Table — This file contains a table that summarizes the salient background characteristics of the study groups. (XLSX) [file ppat.1012470.s001.xlsx]

## Sheet: Full
Table S1. Study group background characteristics.
		Olink	Site	Sex		Year Studied	Age		Blood T lymphocytes					CSF			HIV RNA			Neopterin			CSF:blood Albumin		CSF NfL
GROUP CLASSIFICATION		Specimens	(GT:SF:ML:PN)	(M:F)					CD4+	CD8+	CD4+/CD8+	Nadir CD4+		WBCs		Plasma	CSF	ΔCSF:Plasma		CSF	Blood		Albumin		Age corrected (50y)*
			number			Date (year)	years		cells/μL					cells/μL			log10 copies/mL			nm/L			Ratio		EIA ng/L {N}
Main Groups						median (IQR)
HIV negative controls		30	14:16:0:0	27:3		2014 (2005 - 2019)	46.0 (37.5 - 53.5)		795 (646 - 1003)	575 (384 - 833)	1.75 (0.96 - 1.92)			1.0 (0.0 - 3.0)						5.0 (4.4 - 6.5)	7.5 (5.5 - 10.1)		4.85 (3.58 - 7.43)		513 (411 - 770) {30}
HIV seropositives (PWH)
												*
Untreated (No ART)
Elite Controller		14	7:7:0:0	6:8		2012 (2007 - 2018)	47.5 (37.8 - 56.0)		950 (604 - 1250)	676 (498 - 1143)	1.46 (0.98 - 2.07)	*		0.5 (0.0 - 2.0)		1.28 (1.28 - 1.28)	1.28 (1.28 - 1.28)	0		6.2 (4.9 - 8.3)	8.8 (6.4 - 12.1)		4.25 (3.45 - 5.40)		469 (339 - 569} 10
												*
CD4 >500		25	13:12:0:0	20:5		2013 (2005 - 2017)	39.0 (34.0 - 44.0)		660 (586 - 795)	1100 (924 - 1329)	0.61 (0.50 - 0.82)	*		6.0 (3.0 - 11.5)		4.23 (3.71 - 4.54)	2.96 (2.49 - 3.79)	-1.05 (-1.61 - -0.48)		8.6 (6.9 - 13.4)	8.9 (7.6 -12.1)		4.30 (3.25 - 5.40)		510 (4023 6396{167
												*
CD4 350-499		25	13:12:0:0	18:7		2009 (2004 - 2013)	41.0 (32.0 - 45.0)		432 (393 - 466)	997 (768 - 1450)	0.43 (0.31 - 0.51)	*		8.0 (4.5 - 17.5)		4.41 (3.91 - 4.86)	3.64 (3.03 - 4.09)	-0.96 (-1.30 - -0.28)		14.6 (9.4 - 18.9)	11.2 (7.9 - 19.1)		4.40 (3.45 - 7.40)		423 (358 -619) {20}
												*
CD4 200-349		25	14:11:0:0	17:8		2006 (2003 - 2013)	40.0 (32.0 - 48.5)		280 (240 - 327)	1000 (652 - 1300)	0.28 (0.20 - 0.41)	*		10.0 (2.5 - 14.5)		4.88 (4.24 - 5.09)	3.96 (3.12 - 4.31)	-0.78 (-1.53 - -0.60)		16.9 (11.8 - 29.5)	20.5 (13.7 - 26.8)		4.80 (3.40 - 6.80)		394 (326 - 587) {13}
												*
CD4 50-199		25	15:10:0:0	15:10		2008 (2004 - 2013)	40.0 (34.0 - 47.5)		106 (87 - 169)	720 (555 - 1077)	0.12 (0.09 - 0.23)	*		5.0 (1.5 - 7.5)		5.14 ( 4.79 - 5475)	4.14 (3.53 - 4.88)	-0.99 (-1.48 - -0.46)		21.1 (10.7 - 35.3)	20.7 (12.5 - 25.0)		5.30 (3.60 - 7.60)		528 (407 - 961} {22)
												*
CD4 <50		25	19:6:0:0	17:8		2013 (2008 - 2015)	48.0 (39.5 - 59.0)		20 (10 - 30)	380 (225 - 620)	0.05 (0.02 - 0.07)	*		0.0 (0.0 - 0.0)		5.25 (4.95 - 5.85)	3.09 (2.24 -3.61)	-2.75 (-3.23 - -1.59)		23.0 (17.4 - 45.9)	32.9 (26.0 - 49.6)		4.95 (3.65 - 7.35)		1016 (521 - 3210) {25}
												*
HAD		29	12:7:9:1	24:4:1NA		2007 (2000 - 2016)	42.0 (38.0 - 52.0)		108 (30- 152)	750 (450 - 1040)	0.13 (0.07 - 0.19)	*		10.0 (2.0 - 19.0)		5.66 (4.77 - 6.05)	5.27 (4.38 - 5.59)	-0.31 (-0.80 - 0.81)		52.2 (26-9 - 93.7)	37.9 (24.4 - 53.1)		7.40 (6.25 - 10.89)		21118 (5121 - 48) {12}
Treated (ART)
Treated-Suppressed NFL-		29	15:14:0:0	25:4		2018 (2013 - 2019)	49.0 (41.5 - 56.0)		590 (447- 817)	814 (590 - 895)	0.77 (0.58 - 1.11)	198 (60 - 374)		2.0 (0.0 - 3.5)		1.28 (1.28 - 1.28)	1.28 (1.28 - 1.28)	0		5.2 (4.8 - 8.4)	8.8 (6.6 - 10.1)		4.70 (3.60 - 6.90)		506 (387 - 617) {23}
Treated-Suppressed NFL+		20	16:4:0:0	17:3		2014 (2011 - 2017)	50.0 (48.3 - 62.8)		600 (436- 773)	870 (540 - 1275)	0.75 (0.44 - 1.20)	155 (34 - 258)		0.0 (0.0 - 2.0)		1.28 (1.28 - 1.28)	1.28 (1.28 - 1.28)	0		5.6 (4.7 - 7.3)	8.6 (5.8 - 11.4)		5.90 (3.90 -7.75)		1583 (1324 - 3381) {20}
Asymptomatic Escape		19	17:2:0:0	12:7		2010 (2009 - 2014)	49.0 (37.0 - 62.0)		412 (330- 740)	860 (710 - 1100)	0.47 (0.34- 1.74)	145 (88 - 203)		2.0 (0.0 - 5.0)		1.28 (1.28 - 1.42)	1.90 (1.77 - 2.24)	0.61 (0.45 - 0.75)		7.9 (5.0 - 12.4)	8.7 (5.5 - 12.8)		5.35 (3.63 - 6.45)		518 (421 - 635) {17}
Neurosymptomatic Escape		33	3:9:5:16	20:12:1 M-F trans		2017 (2012 -2018)	46.0 (41.5 - 51.0)		425 (323- 574)	801 (560 - 923)	0.58 (0.46 - 0.69)	78 (31 - 171)		22.0 (10.5 - 33.0)		2.08 (1.28 - 2.63)	3.23 (2.84 - 3.79)	1.18 (0.91 - 1.65)		80.2 (62.3 - 86.0)	12.2 (6.4 - 17.4)		7.40 (5.95 - 10.18)		3368 (2157 - 24657) (8)
Secondary Escape		4	4:0:0:0	2:1:NA		2011 (2007 - 2014)	45.0 (34.0 - 47.0)		310 (173- 433)	NA	-	110 (18- 195)		211.0 (67.0 - 301.0)		1.28 (1.28 - 1.28)	2.94 (2.48 - 3.21)	1.66 (1.95 - -1.94)		63.7 (24.7 - 78.0)	11.6 (8.8 - 19.5)		40 (5.95 - 22.30)		695 (451 - 2174) (4)
Miscellaneous (omitted from group analysis)
Cure		1	0:1:0:0	1:0		2011	45.6		684	842	0.812	NA		0		1.28	1.28	0		6.9	3.5		9.7		885 {1}
Early PreP		2	0:2:0:0	2:0		2013 & 2013	28.5 & 51.8		690 & 1509	419 & NA	1.45 & NA	504 & 1072		4.0 & 7.0		1.28 & 1.28	1.28 & 1.28	0 & 0		NA	NA		5.2 & 4.0		NA
Ambiguous Escape		1	0:0:0:1	1:0		2019	15		342	NA		193		5		1.28	3.11	1.83		NA	NA		NA		NA
NA: missing data
Nadir CD4 counts in untreated were at or near counts at visit.
*NfL age-corrected for 50 years, normal < 991 ng/L.
